# Supplementary material for: Opioid Use Disorder Curriculum: Preclerkship Pharmacology Case-Based Learning Session
Source: MedEdPORTAL. 2022 May 10;18:11255. doi: 10.15766/mep_2374-8265.11255 (PMC9085981; doi:10.15766/mep_2374-8265.11255)
Supplement: Supplementary file 1 — Case Instructions and Resources.docxCase - Student Version.docxCase - Facilitator Guide.docxCase - Figures.pptPharmacology Exam Questions.docxEvaluation Questions.docx [file mep_2374-8265.11255-s001.zip]

Archive with 7 entries (7 files):
- A. Case Instructions and Resources.docx
- B. Case - Student Version.docx
- C. Case - Facilitator Guide.docx
- D. Case - Figures.ppt
- E. Pharmacology Exam Questions.docx
- F. Evaluation Questions.docx
- Educational_Summary_Report_11255.pdf
